# Supplementary material for: Non-Cytokine Protein Profile of the Mesenchymal Stem Cell Secretome That Regulates the Androgen Production Pathway
Source: Int J Mol Sci. 2022 Apr 22;23(9):4633. doi: 10.3390/ijms23094633 (PMC9101816; doi:10.3390/ijms23094633)
Supplement: Supplementary file 1 [file ijms-23-04633-s001.zip]

Archive with 1 entries (1 files):
- ijms-1670592-supplementary.pdf
